# Supplementary material for: Association between Skeletal Muscle Loss and the Response to Neoadjuvant Chemotherapy for Breast Cancer
Source: Cancers (Basel). 2021 Apr 9;13(8):1806. doi: 10.3390/cancers13081806 (PMC8070318; doi:10.3390/cancers13081806)
Supplement: Supplementary file 1 [file cancers-13-01806-s001.zip]

Archive with 1 entries (1 files):
- cancers-1137471-supplementary.pdf
